# Supplementary material for: A New Method for Re-Analyzing Evaluation Bias: Piecewise Growth Curve Modeling Reveals an Asymmetry in the Evaluation of Pro and Con Arguments
Source: PLoS One. 2016 Feb 3;11(2):e0148283. doi: 10.1371/journal.pone.0148283 (PMC4739729; doi:10.1371/journal.pone.0148283)
Supplement: S1 File — (DAT) [file pone.0148283.s006.dat]

1	1	0.166666667	0.166666667	3	3	4	5	5	4
1	1	-0.166666667	0.833333333	3	4	4	4	4	4
1	1	1.5	1.833333333	3	3	2	4.5	6	5
1	1	1.166666667	2.5	2	1	2	2	6	4
1	1	1.5	1.5	2	999	999	999	999	999
1	1	0.5	0.833333333	6	3	4	2	4	5
1	1	-0.166666667	2.5	6	5	6	6	4	5
1	1	1.166666667	-1.5	999	2	999	4	6	6
1	1	1.5	1.166666667	2	2	3	6	6	6
1	1	-0.166666667	0.5	2	2	999	5	5	999
1	1	1.5	2.5	3	2	2	5	5	6
1	1	0.833333333	0.833333333	2	4	1	6	3	4
1	1	-0.833333333	0.5	2	5	6	5	4	4
1	1	1.166666667	0.5	5	3	1	3	5	5
1	1	2.166666667	-0.833333333	3	1	2	5	6	5
1	1	1.5	1	2	2	3	6	5	6
1	1	-2.5	-1.5	1	6	3	3	3	2
1	1	-2.5	2.5	4	6	2	2	1	1
1	1	1.833333333	1.833333333	4	3	3	4	5	5
1	1	1.833333333	1.166666667	4	4	2	4	5	5
1	1	-0.5	1.833333333	3	4	5	5	2	3
1	1	1.166666667	0.833333333	5	5	4	6	4	6
1	1	1.5	-0.5	2	2	5	4	5	3
1	1	2.5	-0.5	999	999	999	999	2	4
1	1	-2.166666667	1.166666667	5	4	3	3	5	3
1	1	1.833333333	2.5	4	5	2	4	4	6
1	1	0.5	2.5	2	5	1	5	4	5
1	1	-0.166666667	1.833333333	2	4	1	5	5	4
1	1	-1.833333333	1.833333333	999	999	999	4	999	3
1	1	-1.5	0.833333333	5	4	4	3	4	2
1	1	1.5	-0.5	2	3	3	4	6	5
1	1	1.166666667	-0.5	4	5	3	6	5	5
1	1	-1.166666667	0.166666667	4.5	2	5	3	4	2
1	1	0.5	999	5	2	3	5	5	4
1	1	1.833333333	-0.5	2	6	999	999	999	999
1	1	-0.833333333	-2.5	5	6	2	6	3	1
1	1	-0.5	-2.5	4	6	1	6	3	4
1	1	0.166666667	-2.166666667	2	4	2	2	4	4
1	1	-1.166666667	-0.833333333	1	1	6	5	999	4
1	1	-0.166666667	-2.5	2	5	3	4	4	2
1	1	-1.833333333	-0.166666667	6	5.5	2	4	5	4
1	1	-0.166666667	0.833333333	4	4	5	4	6	4
1	1	0.5	-2.166666667	5	5	2	5	5	4
1	1	1.166666667	-2.166666667	4	5	5	4	4	3
1	1	0.166666667	-2.166666667	3	4	2	5	5	4
1	1	-1.166666667	-0.833333333	6	4	4	3	5	3
1	1	-0.833333333	-1.833333333	2	4	2	3	4	3
1	1	-1.166666667	-2.5	5	5	6	6	6	6
1	1	999	-1.166666667	2	999	999	999	999	999
1	1	1.5	-2.5	4	4	5	2	5	5
1	1	1.5	-0.833333333	5	4	2	6	5	5
1	1	0.166666667	-1.5	5	1	5	2	3.5	1
1	1	1.5	-0.833333333	6	4	4	4	1	5
1	1	0.833333333	-0.833333333	4	5	4	5	5	6
1	1	2.5	-2.5	3	2	1	5	5	5
1	1	1.166666667	-0.833333333	4	5	2	1	5	3
1	1	0.833333333	-2.5	3	3	1	5	6	5
1	1	1.833333333	-1.833333333	1	3	4	6	5	6
1	1	0.166666667	-2.5	2	999	999	999	999	999
1	1	0.833333333	-0.833333333	4	3	5	5	5	4
1	1	-1.833333333	-2.5	3	6	999	999	999	999
1	1	-1.166666667	-2.166666667	5	1	6	2	5	2
1	1	999	-2.5	1	999	999	999	999	999
1	1	-0.833333333	-2.5	4	5	999	2	4	4
1	1	-0.166666667	-0.833333333	4	6	2	5	5	2
1	1	-0.833333333	-1.833333333	2	4	1	5	4	5
1	1	0.166666667	-2.166666667	1	4	1	6	2	4
1	1	1.166666667	-1.5	2	4	5	5	4	3
1	1	999	-2.5	3	3	3.5	6	2	6
1	2	0.166666667	0.166666667	2	3	5	6	5	6
1	2	0.5	-2.5	6	5	5	5	4	3
1	2	-0.166666667	-2.5	4	3	3	4	3	3
1	2	-0.166666667	-0.5	5	5	4	2	5	5
1	2	0.5	-2.5	3	5	5	5	5	4
1	2	0.833333333	-2.166666667	5	6	4	3	5	2
1	2	-0.5	-2.166666667	6	5	4	3	2	2
1	2	-1.166666667	-1.5	6	5	5	3	5	2
1	2	0.5	-1.833333333	6	4	3	3	5	4
1	2	0.166666667	-1.5	4	5	2	5	4	4
1	2	1.166666667	-2.5	999	3	999	999	999	5
1	2	-0.166666667	-0.5	4	3	999	5	4	5
1	2	0.833333333	-1.5	4	3	5	4	6	5
1	2	0.833333333	-1.833333333	6	6	5	4	3	4
1	2	-0.5	-1.5	6	3	6	6	4	3
1	2	0.5	0.166666667	2	2	5	5	4	4
1	2	-1.166666667	-2.5	5	5	1	2	4	5
1	2	-0.166666667	-2.5	2	5	3	4.5	4	4
1	2	-0.166666667	-1.833333333	1	5	2	5	3	3
1	2	0.833333333	-2.166666667	5	4	3	5	6	3
1	2	0.833333333	-2.5	2	5	4	4	2	5
1	2	-1.5	-2.5	6	6	6	5	4	3
1	2	-1.833333333	0.166666667	2	6	4	3	2	2
1	2	-0.833333333	-2.5	5	6	5	6	4	4.5
1	2	0.166666667	-2.5	3	4	4	3	1	3
1	2	1.5	-2.5	1	2	1	2	4	1
1	2	0.5	-2.5	4	3	3	3	3	3
1	2	0.166666667	-2.5	6	5	3	3	5	4
1	2	-0.166666667	-0.166666667	3	2	1	4	6	5
1	2	0.166666667	1.833333333	5	6	3	4	3	4
1	2	0.833333333	1.5	4	5	4	5	3	4
1	2	1.833333333	2.5	3	5	3	6	5	5
1	2	-1.833333333	2.166666667	2	5	2	3	3	2
1	2	0.833333333	-0.166666667	5	6	2	3	4	4
1	2	999	0.5	4	4	4	6	3	3
1	2	-0.833333333	-0.5	5	3	4	4	6	3
1	2	0.5	1.166666667	2	2	2	4	4	5
1	2	1.166666667	1.166666667	4	1	4	5	4	4
1	2	-1.833333333	0.5	6	6	1	2	4	3
1	2	0.833333333	-1.166666667	4	6	4	4	5	2
1	2	-0.5	1.5	2	4	1	6	6	1
1	2	-0.833333333	1.5	1	999	999	999	999	999
1	2	-2.166666667	-0.5	5	6	4	3	2	1
1	2	0.166666667	2.166666667	3	5	2	4	2	3
1	2	-0.166666667	-1.166666667	3	2	5	6	5	4
1	2	-1.833333333	-0.833333333	1	999	6	2	5	3
1	2	-0.833333333	0.166666667	2	5	5	6	2	5
1	2	0.833333333	0.833333333	2	6	5	6	5	4
1	2	1.166666667	0.5	1	4	2	6	5	5
1	2	999	1.166666667	6	4	5	5	2	4
1	2	-0.833333333	-2.166666667	3	3	2	4	4	3
1	2	1.166666667	-0.166666667	999	3	6	5	5	4
1	2	-0.166666667	2.166666667	5	3	2	5	3	3
1	2	0.5	0.5	3	4	3	4	5	4
1	2	999	-0.166666667	6	6	4	4	3	3
1	2	-0.166666667	-0.833333333	2	6	2	2	1	5
1	2	-0.166666667	-0.166666667	5	6	3	5	4	4
1	2	-1.5	-1.5	3	6	1	6	2	4
1	2	-0.166666667	-0.166666667	999	999	5	3	3	4
1	2	0.5	0.166666667	4	3	5	6	6	999
1	2	-1.833333333	0.833333333	5	6	3	3	2	2
1	2	-0.5	2.5	6	6	3	5	2	4
1	2	-0.5	0.5	3	4	1	4	4	2
1	2	-2.5	1.5	5	6	4	3	3	4
1	2	0.166666667	0.166666667	2	4	3	4	4	3
1	2	0.833333333	0.166666667	2	3	4	4	4	3
1	2	-0.833333333	0.833333333	3	5	5	4	3	4
1	2	0.166666667	-0.166666667	999	999	999	4	999	999
1	2	0.5	-0.166666667	999	999	999	999	2	2
1	2	-1.166666667	2.166666667	4	5	3	999	3.5	4
1	2	-1.5	-1.833333333	5	5	3	4	3	3
1	2	-0.5	-0.833333333	6	6	5	5	4	3
1	2	-0.166666667	0.166666667	1	4	2	5	4	6
1	2	-2.166666667	1.5	5	2	4	6	5	4
1	2	0.5	-1.166666667	6	5	5	4	6	5
1	2	0.833333333	-0.166666667	4	3	6	5	3	2
1	2	-1.833333333	-1.833333333	5	6	3	5	3.5	1
1	2	2.166666667	-0.833333333	5	6	3	4	4	5
1	2	1.5	-1.166666667	6	4	4	5	4	5
1	2	-2.166666667	-2.5	6	2	5	4	2	1
1	2	-0.5	1.5	5	4	5	4	3	3
1	2	0.833333333	-1.833333333	6	1	5	6	6	6
1	2	0.833333333	-0.166666667	3	6	4	5	4	5
1	2	-0.166666667	0.5	3	5	4	2	2	4
1	2	0.166666667	-2.5	3	999	999	999	1	2
1	2	1.166666667	-0.833333333	3	5	4	5	2	4
1	2	0.166666667	-0.5	5	999	999	999	999	999
1	2	0.5	-1.166666667	5	6	4	4	3	5
1	2	-0.833333333	-1.5	5	3	5	4	4	4
1	2	0.166666667	1.166666667	3	5	6	5	3	4
1	2	-0.166666667	-0.5	5	5	3	4	3	6
1	2	-0.833333333	-0.833333333	999	4	6	6	5	3
1	2	0.166666667	-2.166666667	4	4	3	999	2	5
1	2	0.833333333	-1.5	999	6	4	5	5	5
1	2	1.5	-2.5	5	3	6	6	6	5
1	2	1.5	-0.166666667	2	5	2	5	5	6
1	2	0.166666667	-2.5	4	3	3	5	5	5
1	2	0.5	-1.833333333	4.5	5	4	6	5	5
1	2	-1.166666667	-0.833333333	4	5	3	6	4	2
1	2	1.5	-0.833333333	4	5	2	3	4	4
1	2	0.166666667	-0.5	4.5	4	4	4	3	5
1	2	-0.5	0.166666667	3	6	4	4	5	5
1	2	2.5	-1.833333333	2	3	2	6	6	6
1	2	0.5	-2.166666667	4	4	4	4	3	4
1	2	0.833333333	-2.5	6	6	3	4	5	4
1	2	0.833333333	-0.833333333	2	3	2	4	4	5
1	2	-0.166666667	-2.5	6	4	5	6	5	3
1	2	0.5	-2.5	6	6	5	5	5	4
1	2	0.5	-1.833333333	4	5	4	4	3	4
1	2	-0.166666667	-2.5	5	5	5	5	4	4
2	1	2.5	-1.166666667	5	6	5	6	999	999
2	1	0.833333333	-1.166666667	3	5	2	5	6	4
2	1	2.5	-0.833333333	5	6	4	6	5	5
2	1	2.5	-2.5	2	2	6	6	6	6
2	1	2.5	-2.166666667	1	3	2	6	5	6
2	1	2.5	1.166666667	6	6	6	6	6	6
2	1	1.833333333	-1.5	5	2	5	5	5	6
2	1	-0.833333333	-1.833333333	5	999	4	5	5	5
2	1	1.833333333	999	2	6	6	5	6	6
2	1	0.5	-1.166666667	3	6	3	3	6	6
2	1	-0.166666667	-2.166666667	5	3	5	6	5	5
2	1	2.166666667	1.5	3	5	6	6	6	6
2	1	1.5	-0.5	4	4	4	6	6	5
2	1	2.166666667	-0.5	4	2	6	6	6	6
2	1	-0.833333333	-0.5	999	999	999	999	3	3
2	1	0.833333333	-1.833333333	4	5	6	5	5	6
2	1	-0.5	-0.5	4	5	6	5	4	4
2	1	1.166666667	-0.833333333	1	2	4	4	5	6
2	1	1.833333333	0.166666667	3	5	6	6	6	6
2	1	0.5	-0.833333333	4	6	5	5	4	5
2	1	1.833333333	-1.833333333	4	4	4	5	5	6
2	1	1.833333333	-1.5	2	5	5	5	6	4
2	1	1.5	-0.5	3	4	4	4	4	999
2	1	0	-0.5	3	3	4	3	5	5
2	1	1.166666667	-2.5	5	2	6	6	5	5
2	1	2.5	1.166666667	2	4	6	5	6	6
2	1	1.5	0.833333333	999	999	999	4	999	999
2	1	0.5	1.833333333	4	4	6	6	6	6
2	1	2.5	-0.5	1	3	3	5	4	5
2	1	-0.5	-1.166666667	3	6	6	5	6	5
2	1	2.166666667	0.166666667	4	6	6	5	6	5
2	1	-1.5	-0.833333333	5	1	6	4	5	2
2	1	1.833333333	-0.5	4	4	5	5	5	6
2	1	0.833333333	-0.833333333	6	4	4	3	4	5
2	1	0.5	0.5	6	5	4	3	6	6
2	1	1.5	1.5	5	5	5	5	5	5
2	1	0.833333333	0.833333333	5	5	2	5	4	5
2	1	-0.166666667	-0.166666667	3	6	6	6	6	6
2	1	999	999	5	5	6	6	4	4
2	1	1.5	1.5	4	2	1	999	6	6
2	1	1.833333333	1.833333333	4	5	5	6	5	6
2	1	0.833333333	0.833333333	999	999	999	999	3	999
2	1	1.833333333	1.833333333	3	5	5	5	5	4
2	1	2.5	2.5	2	6	6	6	6	6
2	1	0.833333333	0.833333333	5	4	5	5	4	5
2	1	0.833333333	0.833333333	999	5	5	4	6	6
2	1	1.5	1.5	2	2	5	5	5	5
2	1	1.5	1.5	6	5	3	5	3	5
2	1	2.5	2.5	4	6	6	6	6	5
2	1	1.166666667	1.166666667	3	4	5	5	5	6
2	1	1.166666667	1.166666667	2	4	4	5	3	5
2	1	2.5	2.5	2	5	5	5	5	6
2	1	1.5	1.5	2	5	6	6	6	6
2	1	-0.166666667	-0.166666667	6	6	6	5	5	6
2	1	1.833333333	1.833333333	4	1	6	6	6	6
2	1	2.166666667	2.166666667	2	3	5	5	6	5
2	1	-0.5	-0.5	6	5	6	5	5	4
2	1	0.833333333	0.833333333	4	5	5	3	5	4
2	1	2.5	2.5	4	5	6	6	6	6
2	1	1.5	1.5	6	2	6	6	6	5
2	2	-0.833333333	-0.833333333	4	3	6	5	5	6
2	2	0.166666667	0.166666667	5	3	5	6	3	4
2	2	-1.833333333	-1.833333333	4	5	2	1	3	5
2	2	0.5	0.5	3	3	3	3	5	5
2	2	0.166666667	0.166666667	5	4	5	5	4	4
2	2	-0.166666667	-0.166666667	5	3	3	2	3	4
2	2	2.5	2.5	5	4	6	6	6	6
2	2	2.5	2.5	4	2	2	4	6	999
2	2	1.833333333	1.833333333	4	4	6	4	5	5
2	2	0.833333333	0.833333333	2	4	5	3	4	5
2	2	0.833333333	0.833333333	2	6	2	6	6	6
2	2	-0.5	-0.5	6	2	5	4	3	3
2	2	0.166666667	0.166666667	3	3	4	4	5	5
2	2	-0.166666667	-0.166666667	3	5	5	4	5	5
2	2	2.166666667	2.166666667	5	5	6	5	2	4
2	2	-1.833333333	-1.833333333	6	2	5	1	5	2
2	2	1.833333333	1.833333333	999	1	3.5	4	4	3
2	2	-0.5	-0.5	5	3	5	5	5	4
2	2	-1.166666667	-1.166666667	2	1	6	1	2	5
2	2	0.5	0.5	5	4	5	3	5	5
2	2	1.5	1.5	6	4	6	6	5	6
2	2	-0.833333333	-0.833333333	3	1	6	3	4	3
2	2	1.833333333	1.833333333	1	999	999	999	999	999
2	2	0.166666667	0.166666667	6	2	5	6	5	2
2	2	-0.833333333	-0.833333333	5	5	5	5	5	4
2	2	1.166666667	1.166666667	5	2	6	6	6	5
2	2	0.833333333	0.833333333	2	3	5	5	3	5
2	2	-1.5	-1.5	2	6	6	6	3	6
2	2	2.166666667	2.166666667	4	2	1	5	4	6
2	2	0.833333333	0.833333333	3	1	6	5	3	5
2	2	-2.5	-2.5	6	1	6	4	3	4
2	2	-0.5	-0.5	5	4	6	5	4	6
2	2	-0.166666667	-0.166666667	4	4	4	3	4	2
2	2	1.166666667	1.166666667	5	4	999	5	6	5
2	2	-0.5	-0.5	5	1	2	5	4	3
2	2	-0.5	-0.5	4.5	2	5	4	5	4
2	2	-1.166666667	-1.166666667	4	2	2	6	3	2
2	2	0.166666667	0.166666667	5	2	6	6	6	2
2	2	-0.166666667	-0.166666667	5	5	5	4	4	3
2	2	0.166666667	0.166666667	6	5	2	4	3	3
2	2	1.833333333	1.833333333	3	1	3	5	5	5
2	2	0.5	0.5	3	5	4	3	5	3
2	2	-2.166666667	-2.166666667	4	4	5	2	2	3
2	2	0.166666667	0.166666667	5	1	6	3	3	5
2	2	0.166666667	0.166666667	6	5	2	4	6	6
2	2	0.5	0.5	2	2	5	5	4	3
2	2	0.166666667	0.166666667	4	3	4	3	3	4
2	2	-0.166666667	-0.166666667	5	6	6	2	5	3
2	2	-0.166666667	-0.166666667	5	6	4	4	2	6
2	2	0.5	0.5	5	3	5	4	4	4
2	2	-2.5	-2.5	3.5	6	6	1	1	1
2	2	2.166666667	2.166666667	4	1	5	6	4	2
2	2	0.5	0.5	6	6	1	6	6	6
2	2	1.166666667	1.166666667	1	4	2	5	5	5
2	2	-0.5	-0.5	3	4.5	999	6	2	999
2	2	-0.5	-0.5	6	5	4	2	4	4
2	2	0.166666667	0.166666667	1	6	4	6	6	5.5
2	2	0.833333333	0.833333333	4	4	4	6	6	6
2	2	-0.5	-0.5	4	6	5	6	4	2
2	2	0.833333333	0.833333333	4	2	4	5	5	5
2	2	-0.833333333	-0.833333333	6	3	5	4	4	4
2	2	-2.166666667	-2.166666667	6	6	5	2	3	1
2	2	999	999	5	999	4	6	6	5
2	2	-0.833333333	-0.833333333	6	4	3	5	3	4
2	2	-0.833333333	-0.833333333	6	5	6	4	2	4
2	2	1.833333333	1.833333333	3	4	5	6	5	6
2	2	0.833333333	0.833333333	4	5	3	6	6	4
2	2	-1.5	-1.5	5	5	5	6	4	5
2	2	0.166666667	0.166666667	5	4	5	4	5	5
2	2	-0.166666667	-0.166666667	2	5	5	2	2	3
2	2	0.166666667	0.166666667	4	6	4	4	5	5
2	2	-0.166666667	-0.166666667	2	1	5	4	1	4
2	2	-1.166666667	-1.166666667	6	1	6	6	5	3
2	2	-0.5	-0.5	3	5	6	6	6	6
2	2	0.833333333	0.833333333	3	5	6	5	4	4
2	2	0.5	0.5	4	6	4	3	2	3
2	2	0.166666667	0.166666667	4	6	5	3	5	5
2	2	-0.166666667	-0.166666667	4	2	6	3	3	3
2	2	-0.166666667	-0.166666667	4	4	5	6	6	4
2	2	-0.166666667	-0.166666667	4	3	6	6	5	4
2	2	0.833333333	0.833333333	4	999	3	5	999	3.5
2	2	1.5	1.5	3	2	4	4	5	4
2	2	-1.5	-1.5	2	3	5	6	5	6
2	2	-0.166666667	-0.166666667	4	3	5	3	4	4
2	2	-0.833333333	-0.833333333	5	6	5	4	4	6
2	2	0.833333333	0.833333333	5	2	6	5	4	5
2	2	-1.5	-1.5	6	2	5	5	2	2
2	2	0.166666667	0.166666667	2	6	6	5	6	5
2	2	1.166666667	1.166666667	4	5	2	5	3	5
2	2	-0.166666667	-0.166666667	6	2	6	6	4	4
2	2	1.833333333	1.833333333	1	4	1	5	3	5
2	2	-0.166666667	-0.166666667	999	3	5	2	2	3
2	2	1.5	1.5	5	5	5	3	5	5
2	2	-1.833333333	-1.833333333	5	6	6	6	2	2
2	2	-0.166666667	-0.166666667	5	4	3	5	6	4
2	2	1.833333333	1.833333333	2	2	4	6	6	4
2	2	-1.5	-1.5	5.5	6	5	4	3	3
2	2	0.833333333	0.833333333	1	5	6	5	6	5
2	2	-0.166666667	-0.166666667	1	2	4	6	5	5
2	2	2.166666667	2.166666667	2	4	5	4	6	6
2	2	0.5	0.5	2	2	2	4	3	4
2	2	1.166666667	1.166666667	3	2	5	5	5	5
2	2	-0.5	-0.5	6	1	4	4	4	1
2	2	-0.166666667	-0.166666667	5	2	2	5	6	5.5
2	2	0.5	0.5	4	6	5	3	3	5
2	2	2.5	2.5	3	4	4	5	6	6
2	2	-0.166666667	-0.166666667	4	5	3	999	999	999
2	2	-0.5	-0.5	2	6	6	4	3	4
2	2	0.166666667	0.166666667	5	5	5	5	6	4
2	2	1.166666667	1.166666667	2	1	2	3	4	5
