# Supplementary material for: A New Method for Re-Analyzing Evaluation Bias: Piecewise Growth Curve Modeling Reveals an Asymmetry in the Evaluation of Pro and Con Arguments
Source: PLoS One. 2016 Feb 3;11(2):e0148283. doi: 10.1371/journal.pone.0148283 (PMC4739729; doi:10.1371/journal.pone.0148283)
Supplement: S2 File — (TXT) [file pone.0148283.s007.txt]

TITLE:
Evaluation Bias and Piecewise Growth Curve Modeling 


DATA:
FILE IS S1_File.dat;


VARIABLE:

NAMES ARE
topic    !!! MOOCs = 1, M-learning = 2
group    !!! Study 1a/2a = 1, Study 1b/2b = 2
attitude !!! Attitude toward MOOCs / M-learning
know     !!! Self-rated knowledge
pra1     !!! Persuasiveness ratings of argument 1 (---)
pra2     !!! Persuasiveness ratings of argument 2 (-)
pra3     !!! Persuasiveness ratings of argument 3 (-)
pra4     !!! Persuasiveness ratings of argument 4 (+)
pra5     !!! Persuasiveness ratings of argument 5 (++)
pra6     !!! Persuasiveness ratings of argument 6 (+++)
;

USEVARIABLES ARE
attitude
pra1
pra2
pra3
pra4
pra5
pra6
;

MISSING = ALL(999);

!!!!!!!!!!!!!!!!!!!!!!!!!!!
!!! Choice of the topic !!!
USEOBSERVATIONS topic EQ 1;
!USEOBSERVATIONS topic EQ 2;

CLASSES = class(2);
KNOWNCLASS = class(group=1 group=2);


ANALYSIS:

TYPE IS MIXTURE;
ESTIMATOR = BAYES;
BCONVERGENCE = .001;
BITERATIONS = 200000(30000);
CHAINS = 2;
PROCESSORS = 2;


MODEL:

%OVERALL%

inter BY 
pra1@1
pra2@1
pra3@1
pra4@1
pra5@1
pra6@1
;

!!! Topic: MOOCs (Study 1a/1b)
slope_c BY
pra1@0.000000000
pra2@0.476190476
pra3@1.309523810
pra4@1.309523810
pra5@1.309523810
pra6@1.309523810;

!!! Topic: MOOCs (Study 1a/1b)
slope_p BY
pra1@0.000000000
pra2@0.000000000
pra3@0.000000000
pra4@1.404761904
pra5@1.690476190
pra6@2.119047619;

!!! Topic: M-learning (Study 2a/2b)
!slope_c BY
!pra1@0.000000000
!pra2@0.222222222
!pra3@0.638888889
!pra4@0.638888889
!pra5@0.638888889
!pra6@0.638888889;

!!! Topic: M-learning (Study 2a/2b)
!slope_p BY
!pra1@0.000000000
!pra2@0.000000000
!pra3@0.000000000
!pra4@1.916666667
!pra5@2.250000000
!pra6@2.583333333;

[pra1@0];
[pra2@0];
[pra3@0];
[pra4@0];
[pra5@0];
[pra6@0];

pra1;
pra2;
pra3;
pra4;
pra5;
pra6;

[inter];    !!! Within-level intercept
[slope_c];  !!! Within-level slope / con arguments
[slope_p];  !!! Within-level slope / pro arguments

inter;
slope_c (vs1);
slope_p (vs2);

inter WITH slope_c;
inter WITH slope_p;
slope_c WITH slope_p;

[attitude];
attitude;

inter ON attitude;
slope_c ON attitude;
slope_p ON attitude;

attitude WITH inter@0;
attitude WITH slope_c@0;
attitude WITH slope_p@0;


!!!!!!!!!!!!!!!!!!!!!!!!!!!
!!! Study 1a / Study 2a !!!
!!!!!!!!!!!!!!!!!!!!!!!!!!!
%class#1%

pra1;
pra2;
pra3;
pra4;
pra5;
pra6;

!!!!!!!!!!!!!!!!!!!!!!!!!!!!!!!!!!!!!!!!!!!!!!!
!!! Unrestricted model (Study 1a / Study 2a)!!!
!!! DIC estimation: Delete the MODEL CONSTRAINT
!!! commands before running the analysis
[inter] (int_i1);
[slope_c] (int_sc1);
[slope_p] (int_sp1);
inter ON attitude (sl_i1);
slope_c ON attitude (sl_sc1);
slope_p ON attitude (sl_sp1);
!!!!!!!!!!!!!!!!!!!!!!!!!!!!!!!!!!!!!!!!!!!!!!!

!!!!!!!!!!!!!!!!!!!!!!!!!!!!!!!!!!!!!!!!!!!!!!!
!!! Restricted model (Study 1a / Study 2a)!!!!!
!!! DIC estimation: Delete the MODEL CONSTRAINT
!!! commands before running the analysis
![inter] (int_i1);
![slope_c] (int_s1);
![slope_p] (int_s1);
!inter ON attitude (sl_i1);
!slope_c ON attitude (sl_s1);
!slope_p ON attitude (sl_s1);
!!!!!!!!!!!!!!!!!!!!!!!!!!!!!!!!!!!!!!!!!!!!!!!

inter (ev_i1);
slope_c (ev_sc1);
slope_p (ev_sp1);

[attitude] (m_att1);
attitude (v_att1);

inter WITH slope_c;
inter WITH slope_p;
slope_c WITH slope_p;

attitude WITH inter@0;
attitude WITH slope_c@0;
attitude WITH slope_p@0;


!!!!!!!!!!!!!!!!!!!!!!!!!!!
!!! Study 1b / Study 2b !!!
!!!!!!!!!!!!!!!!!!!!!!!!!!!
%class#2%

!!!!!!!!!!!!!!!!!!!!!!!!!!!!!!!!!!!!!!!!!!!!!!!
!!! Unrestricted model (Study 1b / Study 2b)!!!
!!! DIC estimation: Delete the MODEL CONSTRAINT
!!! commands before running the analysis
[inter] (int_i2);
[slope_c] (int_sc2);
[slope_p] (int_sp2);
inter ON attitude (sl_i2);
slope_c ON attitude (sl_sc2);
slope_p ON attitude (sl_sp2);
!!!!!!!!!!!!!!!!!!!!!!!!!!!!!!!!!!!!!!!!!!!!!!!

!!!!!!!!!!!!!!!!!!!!!!!!!!!!!!!!!!!!!!!!!!!!!!!
!!! Restricted model (Study 1b / Study 2b)!!!!!
!!! DIC estimation: Delete the MODEL CONSTRAINT
!!! commands before running the analysis
![inter] (int_i2);
![slope_c] (int_s2);
![slope_p] (int_s2);
!inter ON attitude (sl_i2);
!slope_c ON attitude (sl_s2);
!slope_p ON attitude (sl_s2);
!!!!!!!!!!!!!!!!!!!!!!!!!!!!!!!!!!!!!!!!!!!!!!!

inter (ev_i2);
slope_c (ev_sc2);
slope_p (ev_sp2);

[attitude] (m_att2);
attitude (v_att2);

inter WITH slope_c;
inter WITH slope_p;
slope_c WITH slope_p;

attitude WITH inter@0;
attitude WITH slope_c@0;
attitude WITH slope_p@0;


!!!!!!!!!!!!!!!!!
MODEL CONSTRAINT:
!!!!!!!!!!!!!!!!!

NEW(
!!! Evaluation bias / Study 1a or 2a
eb_a1_1
eb_a2_1
eb_a3_1
eb_a4_1
eb_a5_1
eb_a6_1
!!! Evaluation bias / Study 1b or 2b
eb_a1_2
eb_a2_2
eb_a3_2
eb_a4_2
eb_a5_2
eb_a6_2
!!! Differences / Study 1a or 2a
d_a1a2_1
d_a1a3_1
d_a2a3_1
d_a5a4_1
d_a6a4_1
d_a6a5_1
!!! Differences / Study 1b or 2b
d_a1a2_2
d_a1a3_2
d_a2a3_2
d_a5a4_2
d_a6a4_2
d_a6a5_2
);

!!! Study 1a
eb_a1_1 = sl_i1 + (sl_sc1 * 0.000000000) + (sl_sp1 * 0.000000000);
eb_a2_1 = sl_i1 + (sl_sc1 * 0.476190476) + (sl_sp1 * 0.000000000);
eb_a3_1 = sl_i1 + (sl_sc1 * 1.309523810) + (sl_sp1 * 0.000000000);
eb_a4_1 = sl_i1 + (sl_sc1 * 1.309523810) + (sl_sp1 * 1.404761904);
eb_a5_1 = sl_i1 + (sl_sc1 * 1.309523810) + (sl_sp1 * 1.690476190);
eb_a6_1 = sl_i1 + (sl_sc1 * 1.309523810) + (sl_sp1 * 2.119047619);

!!! Study 1b
eb_a1_2 = sl_i2 + (sl_sc2 * 0.000000000) + (sl_sp2 * 0.000000000);
eb_a2_2 = sl_i2 + (sl_sc2 * 0.476190476) + (sl_sp2 * 0.000000000);
eb_a3_2 = sl_i2 + (sl_sc2 * 1.309523810) + (sl_sp2 * 0.000000000);
eb_a4_2 = sl_i2 + (sl_sc2 * 1.309523810) + (sl_sp2 * 1.404761904);
eb_a5_2 = sl_i2 + (sl_sc2 * 1.309523810) + (sl_sp2 * 1.690476190);
eb_a6_2 = sl_i2 + (sl_sc2 * 1.309523810) + (sl_sp2 * 2.119047619);

!!! Study 2a
!eb_a1_1 = sl_i1 + (sl_sc1 * 0.000000000) + (sl_sp1 * 0.000000000);
!eb_a2_1 = sl_i1 + (sl_sc1 * 0.222222222) + (sl_sp1 * 0.000000000);
!eb_a3_1 = sl_i1 + (sl_sc1 * 0.638888889) + (sl_sp1 * 0.000000000);
!eb_a4_1 = sl_i1 + (sl_sc1 * 0.638888889) + (sl_sp1 * 1.916666667);
!eb_a5_1 = sl_i1 + (sl_sc1 * 0.638888889) + (sl_sp1 * 2.250000000);
!eb_a6_1 = sl_i1 + (sl_sc1 * 0.638888889) + (sl_sp1 * 2.583333333);

!!! Study 2b
!eb_a1_2 = sl_i2 + (sl_sc2 * 0.000000000) + (sl_sp2 * 0.000000000);
!eb_a2_2 = sl_i2 + (sl_sc2 * 0.222222222) + (sl_sp2 * 0.000000000);
!eb_a3_2 = sl_i2 + (sl_sc2 * 0.638888889) + (sl_sp2 * 0.000000000);
!eb_a4_2 = sl_i2 + (sl_sc2 * 0.638888889) + (sl_sp2 * 1.916666667);
!eb_a5_2 = sl_i2 + (sl_sc2 * 0.638888889) + (sl_sp2 * 2.250000000);
!eb_a6_2 = sl_i2 + (sl_sc2 * 0.638888889) + (sl_sp2 * 2.583333333);


!!! Study 1a / Study 2a
d_a1a2_1 = eb_a1_1 - eb_a2_1;
d_a1a3_1 = eb_a1_1 - eb_a3_1;
d_a2a3_1 = eb_a2_1 - eb_a3_1;
d_a5a4_1 = eb_a5_1 - eb_a4_1;
d_a6a4_1 = eb_a6_1 - eb_a4_1;
d_a6a5_1 = eb_a6_1 - eb_a5_1;

!!! Study 1a / Study 2a
d_a1a2_2 = eb_a1_2 - eb_a2_2;
d_a1a3_2 = eb_a1_2 - eb_a3_2;
d_a2a3_2 = eb_a2_2 - eb_a3_2;
d_a5a4_2 = eb_a5_2 - eb_a4_2;
d_a6a4_2 = eb_a6_2 - eb_a4_2;
d_a6a5_2 = eb_a6_2 - eb_a5_2;


!!!!!!!!!!!!!!!!!!!!!!!!!!!!!!!!!!!!!!!!!!!!!!!
!!!!!!!!!!!!!!!!!!!!!!!!!!!!!!!!!!!!!!!!!!!!!!!

OUTPUT:
CINTERVAL (EQTAIL);
!TECH8;

PLOT:
!TYPE IS PLOT2;

SAVEDATA:
!BPARAMETERS IS MOOCs.txt;
!BPARAMETERS IS Mlearning.txt;
